# Supplementary material for: Word synonym relationships for text analysis: A graph-based approach
Source: PLoS One. 2021 Jul 27;16(7):e0255127. doi: 10.1371/journal.pone.0255127 (PMC8315826; doi:10.1371/journal.pone.0255127)
Supplement: S1 Code — (TXT) [file pone.0255127.s001.txt]

Code used for text graph construction and analysis is available at
https://github.com/halrashe/Topic-Diversity.
